# Supplementary material for: Liver function indicators and risk of hepatocellular carcinoma: a bidirectional mendelian randomization study
Source: Front Genet. 2024 Jan 22;14:1260352. doi: 10.3389/fgene.2023.1260352 (PMC10839095; doi:10.3389/fgene.2023.1260352)
Supplement: Supplementary file 1 [file DataSheet1.CSV]

ALT	SNP		AST	SNP		GGT	SNP		ALP	SNP		HCC	SNP
1	rs10001545		1	rs10001545		1	rs10131139		1	rs10091910		1	rs113777417
2	rs1047891		2	rs10165093		2	rs10460702		2	rs10733030		2	rs7775228
3	rs10787429		3	rs10509735		3	rs10753554		3	rs10822161		3	rs8107030
4	rs11124554		4	rs10827785		4	rs10913568		4	rs10893506
5	rs11684627		5	rs11878604		5	rs10919882		5	rs1106357
6	rs11878604		6	rs12804697		6	rs11002319		6	rs112820139
7	rs12500824		7	rs139761834		7	rs11066426		7	rs11573824
8	rs12804697		8	rs1818782		8	rs111804060		8	rs117047270
9	rs13247499		9	rs2241339		9	rs12594627		9	rs11790250
10	rs13395911		10	rs2491441		10	rs1260326		10	rs12277152
11	rs144983009		11	rs333947		11	rs13289095		11	rs12378537
12	rs1658972		12	rs3830041		12	rs13395911		12	rs1654671
13	rs174551		13	rs4835265		13	rs1392428		13	rs17300770
14	rs185355701		14	rs62141279		14	rs144193169		14	rs17689159
15	rs2109505		15	rs628401		15	rs1495525		15	rs2183745
16	rs2241339		16	rs6584298		16	rs16978740		16	rs2419607
17	rs45587331		17	rs7043196		17	rs17157266		17	rs2445752
18	rs4835265		18	rs73550818		18	rs17661237		18	rs2593704
19	rs4979371		19	rs738408		19	rs187111201		19	rs2642438
20	rs62269283		20	rs7865362		20	rs2053500		20	rs2773807
21	rs645040		21	rs79105258		21	rs2274685		21	rs28400013
22	rs73186036		22	rs914363		22	rs235314		22	rs2954021
23	rs754465		23	rs9389268		23	rs2682302		23	rs36053309
24	rs79105258					24	rs2954021		24	rs36233212
25	rs8108722					25	rs339969		25	rs4962049
						26	rs35271045		26	rs496547
						27	rs36086195		27	rs58270597
						28	rs3752442		28	rs59926280
						29	rs3858704		29	rs60484807
						30	rs4074793		30	rs72837690
						31	rs41741		31	rs73766540
						32	rs422674		32	rs75432325
						33	rs4581712		33	rs79591872
						34	rs4756168		34	rs7966590
						35	rs4767072		35	rs80136921
						36	rs4835265		36	rs8176635
						37	rs56686215		37	rs817778
						38	rs5750646		38	rs884205
						39	rs72623176		39	rs9524568
						40	rs72725097		40	rs9533090
						41	rs737128		41	rs9533177
						42	rs7579443
						43	rs7780562
						44	rs7786376
						45	rs7979473
						46	rs871537
						47	rs9637973
						48	rs9857970
						49	rs9959832
